# Supplementary material for: Interferon-Alpha Decreases Cancer Stem Cell Properties and Modulates Exosomes in Malignant Melanoma
Source: Cancers (Basel). 2023 Jul 18;15(14):3666. doi: 10.3390/cancers15143666 (PMC10377490; doi:10.3390/cancers15143666)
Supplement: Supplementary file 1 [file cancers-15-03666-s001.zip]

Archive with 2 entries (2 files):
- cancers-2453986-original-images.pdf
- cancers-2453986-supplementary.pdf
